# Supplementary material for: IL-10 transcription is negatively regulated by BAF180, a component of the SWI/SNF chromatin remodeling enzyme
Source: BMC Immunol. 2012 Feb 15;13:9. doi: 10.1186/1471-2172-13-9 (PMC3313858; doi:10.1186/1471-2172-13-9)
Supplement: Additional file 1 — IL -10/IL-19/IL-20/IL-24 locus features are described in the excel file < IL10_IL24_Features.xlsx> On the tab "By Factor", each row reports a feature in the locus identified by ChIP-seq. This presentation facilitates identifying primer sequences for future studies. Columns A, B, and C report the mm9 chromosomal coordinates, column D, the length of the feature in bp, column E, the nearest transcriptional start site (TSS), Columns E, F, G, H, and I, the Gene Symbol ref-seq accession number, TSS, and transcription end site (TSE) for the gene containing the nearest TSS, Column J, the distance from the center of the feature to the nearest TSS, in bp; and Column K, condition, the feature present, when reported as statistically significant, using Cis Genome [86]; uN_BRG1 indicates BRG1 binding in resting Naïve cells, uN_BRG1 indicates BRG1 binding in unstimulated Naïve cells, u2_BRG1 indicates BRG1 binding in unstimulated Th2 cells, 1S_BRG1 indicates BRG1 binding in Stimulated Th1 cells, 2S_BRG1 indicates BRG1 binding in Stimulated Th2 cells, 17S_BRG1 indicates BRG1 binding in Stimulated Th17 cells, 2S_H3K4me3 indicates H3K4 trimethylation, a mark frequently found slightly downstream of active TSS, 2S_STAT6 indicates STAT6 binding in stimulated Th2 cells,, 2S_STAT5A, 2S_STAT5B indicate binding of STAT5A and STAT5B, respectively, in stimulated Th2 cells, 1S_STAT4 indicates binding of STAT4 in stimulated Th1 cells. BRG1 data are from [47], STAT6 and STAT4 data are from [57], STAT5 data are from [58], H3K4me3 data are from [87]. On the tab "By Site" each row is a chromosomal location, and the columns indicate location and features. This presentation facilitates identifying which features are present at the same site, and how the features change within the T helper subsets. Columns A and B indicate the Gene Symbol and approximate distance to the nearest TSS; Columns D-N tabulate the features above, in lineage order; Yes in any box indicates the feature identified in that colum [file 1471-2172-13-9-S1.XLSX]

## Sheet: By Factor
chr	start	end	length	Gene Symbol	Accession	Strand	TSS	TSE	TSS Distance	Condition
chr1	132776043	132776152	110	Il24	NM_053095	-	132778650	132783987	7889.5	uN_BRG1
chr	start	end	length	Gene Symbol	Accession	Strand	TSS	TSE	TSS Distance	Condition
chr1	132789565	132789763	199	Il24	NM_053095	-	132778650	132783987	-5677	u2_BRG1
chr1	132906947	132907511	565	Il10	NM_010548	+	132916423	132921546	-9194	u2_BRG1
chr1	132919547	132919788	242	Il10	NM_010548	+	132916423	132921546	3244.5	u2_BRG1
chr	start	end	length	Gene Symbol	Accession	Strand	TSS	TSE	TSS Distance	Condition
chr1	132783125	132783355	231	Il24	NM_053095	-	132778650	132783987	747	1S_BRG1
chr1	132890415	132890671	257	Il10	NM_010548	+	132916423	132921546	-25880	1S_BRG1
chr1	132907078	132907314	237	Il10	NM_010548	+	132916423	132921546	-9227	1S_BRG1
chr1	132922253	132922952	700	Il10	NM_010548	+	132916423	132921546	6179.5	1S_BRG1
chr1	132934643	132935176	534	Il10	NM_010548	+	132916423	132921546	18486.5	1S_BRG1
chr	start	end	length	Gene Symbol	Accession	Strand	TSS	TSE	TSS Distance	Condition
chr1	132774912	132774962	51	Il24	NM_053095	-	132778650	132783987	9050	2S_BRG1
chr1	132776262	132776940	679	Il24	NM_053095	-	132778650	132783987	7386	2S_BRG1
chr1	132798883	132799526	644	Il20	NM_021380	-	132803768	132807872	8667.5	2S_BRG1
chr1	132890414	132890652	239	Il10	NM_010548	+	132916423	132921546	-25890	2S_BRG1
chr1	132892888	132893083	196	Il10	NM_010548	+	132916423	132921546	-23437.5	2S_BRG1
chr1	132896312	132896437	126	Il10	NM_010548	+	132916423	132921546	-20048.5	2S_BRG1
chr1	132907310	132907338	29	Il10	NM_010548	+	132916423	132921546	-9099	2S_BRG1
chr1	132922649	132922678	30	Il10	NM_010548	+	132916423	132921546	6240.5	2S_BRG1
chr1	132925875	132926114	240	Il10	NM_010548	+	132916423	132921546	9571.5	2S_BRG1
chr1	132934863	132934922	60	Il10	NM_010548	+	132916423	132921546	18469.5	2S_BRG1
chr	start	end	length	Gene Symbol	Accession	Strand	TSS	TSE	TSS Distance	Condition
chr1	132774822	132774901	80	Il24	NM_053095	-	132778650	132783987	9125.5	17S_BRG1
chr1	132776568	132776680	113	Il24	NM_053095	-	132778650	132783987	7363	17S_BRG1
chr1	132776987	132777096	110	Il24	NM_053095	-	132778650	132783987	6945.5	17S_BRG1
chr1	132783016	132783335	320	Il24	NM_053095	-	132778650	132783987	811.5	17S_BRG1
chr1	132799272	132799316	45	Il20	NM_021380	-	132803768	132807872	8578	17S_BRG1
chr1	132890420	132890572	153	Il10	NM_010548	+	132916423	132921546	-25927	17S_BRG1
chr1	132890998	132891121	124	Il10	NM_010548	+	132916423	132921546	-25363.5	17S_BRG1
chr1	132892912	132892987	76	Il10	NM_010548	+	132916423	132921546	-23473.5	17S_BRG1
chr1	132902302	132902331	30	Il10	NM_010548	+	132916423	132921546	-14106.5	17S_BRG1
chr1	132907202	132907324	123	Il10	NM_010548	+	132916423	132921546	-9160	17S_BRG1
chr1	132922573	132922664	92	Il10	NM_010548	+	132916423	132921546	6195.5	17S_BRG1
chr1	132934817	132934924	108	Il10	NM_010548	+	132916423	132921546	18447.5	17S_BRG1
chr	start	end	length	Gene Symbol	Accession	Strand	TSS	TSE	TSS Distance	Condition
chr1	132774828	132774946	119	Il24	NM_053095	-	132778650	132783987	7685	2S_H3K4me3
chr1	132782951	132783000	50	Il24	NM_053095	-	132778650	132783987	-403.5	2S_H3K4me3
chr1	132915071	132915595	525	Il10	NM_010548	+	132916423	132921546	-1090	2S_H3K4me3
chr1	132916489	132916584	96	Il10	NM_010548	+	132916423	132921546	113.5	2S_H3K4me3
chr1	132916791	132919516	2726	Il10	NM_010548	+	132916423	132921546	1730.5	2S_H3K4me3
chr	start	end	length	Gene Symbol	Accession	strand	TSS	TSE	TSS Distance	Condition
chr1	132761092	132761120	29	Faim3	NM_026976	+	132762353	132777366	-1247	2S_STAT6
chr1	132774900	132774982	83	Il24	NM_053095	-	132778650	132783987	9046	2S_STAT6
chr1	132776532	132776680	149	Il24	NM_053095	-	132778650	132783987	7381	2S_STAT6
chr1	132777556	132777589	34	Il24	NM_053095	-	132778650	132783987	6414.5	2S_STAT6
chr1	132778190	132778423	234	Il24	NM_053095	-	132778650	132783987	5680.5	2S_STAT6
chr1	132778945	132778988	44	Il24	NM_053095	-	132778650	132783987	5020.5	2S_STAT6
chr1	132780520	132780784	265	Il24	NM_053095	-	132778650	132783987	3335	2S_STAT6
chr1	132782969	132783200	232	Il24	NM_053095	-	132778650	132783987	902.5	2S_STAT6
chr1	132783250	132783519	270	Il24	NM_053095	-	132778650	132783987	602.5	2S_STAT6
chr1	132784019	132784083	65	Il24	NM_053095	-	132778650	132783987	-64	2S_STAT6
chr1	132787273	132787435	163	Il24	NM_053095	-	132778650	132783987	-3367	2S_STAT6
chr1	132791213	132791566	354	Il24	NM_053095	-	132778650	132783987	-7402.5	2S_STAT6
chr1	132791746	132791813	68	Il24	NM_053095	-	132778650	132783987	-7792.5	2S_STAT6
chr1	132799294	132799322	29	Il20	NM_021380	-	132803768	132807872	8564	2S_STAT6
chr1	132801126	132801154	29	Il20	NM_021380	-	132803768	132807872	6732	2S_STAT6
chr1	132886566	132886615	50	Il10	NM_010548	+	132916423	132921546	-29832.5	2S_STAT6
chr1	132890442	132890573	132	Il10	NM_010548	+	132916423	132921546	-25915.5	2S_STAT6
chr1	132891216	132891261	46	Il10	NM_010548	+	132916423	132921546	-25184.5	2S_STAT6
chr1	132897049	132897125	77	Il10	NM_010548	+	132916423	132921546	-19336	2S_STAT6
chr1	132907154	132907313	160	Il10	NM_010548	+	132916423	132921546	-9189.5	2S_STAT6
chr1	132916376	132916456	81	Il10	NM_010548	+	132916423	132921546	-7	2S_STAT6
chr1	132917960	132917988	29	Il10	NM_010548	+	132916423	132921546	1551	2S_STAT6
chr1	132918253	132918286	34	Il10	NM_010548	+	132916423	132921546	1846.5	2S_STAT6
chr1	132918538	132918566	29	Il10	NM_010548	+	132916423	132921546	2129	2S_STAT6
chr1	132919194	132919421	228	Il10	NM_010548	+	132916423	132921546	2884.5	2S_STAT6
chr1	132920658	132920686	29	Il10	NM_010548	+	132916423	132921546	4249	2S_STAT6
chr1	132921996	132922044	49	Il10	NM_010548	+	132916423	132921546	5597	2S_STAT6
chr1	132922653	132922701	49	Il10	NM_010548	+	132916423	132921546	6254	2S_STAT6
chr1	132924738	132924766	29	Il10	NM_010548	+	132916423	132921546	8329	2S_STAT6
chr1	132925898	132926072	175	Il10	NM_010548	+	132916423	132921546	9562	2S_STAT6
chr1	132945980	132946053	74	Il10	NM_010548	+	132916423	132921546	29593.5	2S_STAT6
chr1	132950037	132950071	35	Il10	NM_010548	+	132916423	132921546	33631	2S_STAT6
chr	start	end	length	Gene Symbol	Accession	Strand	TSS	TSE	TSS Distance	Condition
chr1	132775994	132776983	990	Il24	NM_053095	-	132778650	132783987	6083.5	2S_STAT5A
chr1	132783127	132783337	211	Il24	NM_053095	-	132778650	132783987	-660	2S_STAT5A
chr1	132791220	132791307	88	Il24	NM_053095	-	132778650	132783987	-8691.5	2S_STAT5A
chr1	132799105	132799176	72	Il20	NM_021380	-	132803768	132807872	8731.5	2S_STAT5A
chr1	132800772	132801301	530	Il20	NM_021380	-	132803768	132807872	6835.5	2S_STAT5A
chr1	132887327	132887423	97	Il10	NM_010548	+	132916423	132921546	-29048	2S_STAT5A
chr1	132888888	132888930	43	Il10	NM_010548	+	132916423	132921546	-27514	2S_STAT5A
chr1	132890395	132890878	484	Il10	NM_010548	+	132916423	132921546	-25786.5	2S_STAT5A
chr1	132907245	132907359	115	Il10	NM_010548	+	132916423	132921546	-9121	2S_STAT5A
chr1	132926045	132926124	80	Il10	NM_010548	+	132916423	132921546	9661.5	2S_STAT5A
chr1	132946013	132946068	56	Il10	NM_010548	+	132916423	132921546	29617.5	2S_STAT5A
chr	start	end	length	Gene Symbol	Accession	Strand	TSS	TSE	TSS Distance	Condition
chr1	132774803	132774958	156	Il24	NM_053095	-	132778650	132783987	7691.5	2S_STAT5B
chr1	132776498	132776588	91	Il24	NM_053095	-	132778650	132783987	6029	2S_STAT5B
chr1	132783126	132783215	90	Il24	NM_053095	-	132778650	132783987	-598.5	2S_STAT5B
chr1	132784060	132784088	29	Il24	NM_053095	-	132778650	132783987	-1502	2S_STAT5B
chr1	132791164	132791307	144	Il24	NM_053095	-	132778650	132783987	-8663.5	2S_STAT5B
chr1	132799157	132799398	242	Il20	NM_021380	-	132803768	132807872	8594.5	2S_STAT5B
chr1	132799759	132799996	238	Il20	NM_021380	-	132803768	132807872	7994.5	2S_STAT5B
chr1	132801079	132801185	107	Il20	NM_021380	-	132803768	132807872	6740	2S_STAT5B
chr1	132887310	132887378	69	Il10	NM_010548	+	132916423	132921546	-29079	2S_STAT5B
chr1	132888832	132888984	153	Il10	NM_010548	+	132916423	132921546	-27515	2S_STAT5B
chr1	132890429	132890632	204	Il10	NM_010548	+	132916423	132921546	-25892.5	2S_STAT5B
chr1	132892994	132893373	380	Il10	NM_010548	+	132916423	132921546	-23239.5	2S_STAT5B
chr1	132907065	132907235	171	Il10	NM_010548	+	132916423	132921546	-9273	2S_STAT5B
chr1	132922638	132922691	54	Il10	NM_010548	+	132916423	132921546	6241.5	2S_STAT5B
chr1	132924807	132924847	41	Il10	NM_010548	+	132916423	132921546	8404	2S_STAT5B
chr1	132926006	132926149	144	Il10	NM_010548	+	132916423	132921546	9654.5	2S_STAT5B
chr1	132946011	132946101	91	Il10	NM_010548	+	132916423	132921546	29633	2S_STAT5B
chr	start	end	length	Gene Symbol	Accession	strand	TSS	TSE	TSS Distance	Condition
chr1	132776575	132776736	162	Il24	NM_053095	-	132778650	132783987	7331.5	1S_STAT4
chr1	132783090	132783225	136	Il24	NM_053095	-	132778650	132783987	829.5	1S_STAT4
chr1	132791326	132791355	30	Il24	NM_053095	-	132778650	132783987	-7353.5	1S_STAT4
chr1	132799247	132799315	69	Il20	NM_021380	-	132803768	132807872	8591	1S_STAT4
chr1	132855660	132855688	29	Il19	NM_001009940	-	132829232	132835817	-19857	1S_STAT4
chr1	132890460	132890574	115	Il10	NM_010548	+	132916423	132921546	-25906	1S_STAT4
chr1	132893025	132893206	182	Il10	NM_010548	+	132916423	132921546	-23307.5	1S_STAT4
chr1	132894924	132895001	78	Il10	NM_010548	+	132916423	132921546	-21460.5	1S_STAT4
chr1	132896348	132896380	33	Il10	NM_010548	+	132916423	132921546	-20059	1S_STAT4
chr1	132897132	132897160	29	Il10	NM_010548	+	132916423	132921546	-19277	1S_STAT4
chr1	132907155	132907258	104	Il10	NM_010548	+	132916423	132921546	-9216.5	1S_STAT4
chr1	132918223	132918352	130	Il10	NM_010548	+	132916423	132921546	1864.5	1S_STAT4
chr1	132919617	132919692	76	Il10	NM_010548	+	132916423	132921546	3231.5	1S_STAT4
chr1	132922657	132922718	62	Il10	NM_010548	+	132916423	132921546	6264.5	1S_STAT4
chr1	132924684	132924764	81	Il10	NM_010548	+	132916423	132921546	8301	1S_STAT4
chr1	132925837	132925995	159	Il10	NM_010548	+	132916423	132921546	9493	1S_STAT4
chr1	132934841	132934920	80	Il10	NM_010548	+	132916423	132921546	18457.5	1S_STAT4
chr1	132945989	132946093	105	Il10	NM_010548	+	132916423	132921546	29618	1S_STAT4

## Sheet: By Site
Gene Symbol	TSS Distance	uN_BRG1	u1_BRG1	1S_BRG1	1S_STAT4	u2_BRG1	2S_BRG1	2S_H3K4me3	2S_STAT6	2S_STAT5A	2S_STAT5B	17S_BRG1	GWAS Findings
Il24	9050						Yes		Yes			Yes
Il24	7889.5	Yes
Il24	7685							Yes			Yes
Il24	7386				Yes		Yes		Yes			Yes
Il24	6945.5											Yes
Il24	6414.5								Yes
Il24	6029									Yes	Yes
Il24	5680.5								Yes
Il24	5020.5								Yes
Il24	3335								Yes
Il24	811.5			Yes	Yes				Yes			Yes
Il24	-64								Yes
Il24	-403.5							Yes		Yes	Yes
Il24	-1502										Yes
Il24	-3367								Yes
Il24	-5677					Yes
Il24	-7353.5				Yes				Yes
Il24	-7792.5								Yes
Il24	-8663.5									Yes	Yes
Il20	8667.5				Yes		Yes		Yes	Yes	Yes	Yes
Il20	7994.5										Yes
Il20	6740								Yes	Yes	Yes
Il19	-19857				Yes
Il10	-29832.5								Yes
Il10	-29079									Yes	Yes
Il10	-27515									Yes	Yes
Il10	-25890			Yes	Yes		Yes		Yes	Yes	Yes	Yes
Il10	-23437.5				Yes		Yes				Yes	Yes
Il10	-21460.5				Yes
Il10	-20048.5				Yes		Yes
Il10	-19277				Yes				Yes
Il10	-14106.5											Yes
Il10	-9099			Yes	Yes	Yes	Yes		Yes	Yes	Yes	Yes
Il10	-1090							Yes
Il10	113.5							Yes	Yes				rs1800871, Behcet’s disease
Il10	1730.5				Yes			Yes	Yes				near rs3024493, ulcerative colitis
Il10	2884.5								Yes				near rs3024493, ulcerative colitis
Il10	3244.5				Yes	Yes							near rs3024493, ulcerative colitis
Il10	4249								Yes
Il10	5597								Yes
Il10	6240.5			Yes	Yes		Yes		Yes		Yes	Yes	rs3024505, Type 1 Diabetes, Crohn’s disease and ulcerative colitis
Il10	8301				Yes				Yes		Yes
Il10	9571.5				Yes		Yes		Yes	Yes	Yes
Il10	18469.5			Yes	Yes		Yes					Yes
Il10	29618				Yes				Yes	Yes	Yes
Il10	33631								Yes
